# Supplementary material for: Gut microbiota induces high platelet response in patients with ST segment elevation myocardial infarction after ticagrelor treatment
Source: eLife. 2022 Mar 8;11:e70240. doi: 10.7554/eLife.70240 (PMC8903831; doi:10.7554/eLife.70240)
Supplement: Figure 4—source data 1. [file elife-70240-fig4-data1.xls]

## Sheet: 工作表1
#OTU_ID	B-15	B-26	A-7	B-7	A-16	A-3	A-14	B-12	B-6	B-9	B-14	B-5	A-8	B-18	B-2	B-22	A-11	A-6	A-9	A-10	A-17	A-18	A-25	B-17	B-19	A-21	B-23	A-24	A-23	B-25	A-5	B-20	B-8	A-1	A-4	B-1	B-3	B-10	A-12	A-13	A-15	B-11	A-22	B-21	B-24	B-4	B-13	A-2	A-19
Amino_Acid_Metabolism	2086334	2483136	1814653	2985937	2446081	2045392	2712978	1773401	2263875	1762012	2336473	2010588	7864236	4831801	1930999	1975865	2188421	2030858	2307303	1674850	1766393	1711743	5302020	2803611	2767723	1907576	2112780	1981966	3061539	2076388	1752914	1820939	2083662	2306547	2900629	1974632	2432017	2240921	2554850	2003757	2428738	2302844	2268605	1788424	2476188	2502866	2583180	2063263	2462014
Biosynthesis_of_Other_Secondary_Metabolites	222174	253750	189987	276944	237076	219390	282387	176248	214681	214881	256955	228931	697170	450463	219294	206558	235480	311625	248957	189366	174555	194001	461383	263513	275614	212569	226340	190975	289574	196194	185839	218260	252385	223423	297640	240601	259119	230027	257941	201333	308771	238084	237113	182565	255415	266506	267399	242358	243538
Cancers	22824	24720	19239	33605	25590	20768	25963	21064	21859	19129	23140	22971	92418	48833	18674	21650	21760	23629	28152	21813	22570	17770	57547	27355	26129	16647	25016	19348	32239	19528	20694	19968	22547	30816	31697	20080	28125	25658	25624	17845	23808	24434	25183	19918	24307	27610	26594	19431	22847
Carbohydrate_Metabolism	2271242	2945546	1929473	3405608	2616754	2450897	3219208	1857449	2422455	2029137	2584999	2327874	10275493	6534537	2368072	2160158	2359160	2496009	2682504	1804745	1940210	2221491	6680635	3073478	3300904	2269905	2319759	2316033	3126334	2290901	1865910	2165609	2408341	2474072	3365854	2326207	2794288	2438390	2775973	2298731	2926382	2573485	2461375	1931875	2719332	2814554	2777698	2395182	2680580
Cardiovascular_Diseases	0	19	9	26	0	3	0	1	7	155	0	279	16	12	120	29	0	1	27	23	11	2	3	253	66	15	305	5	45	113	0	31	61	8	3	3	2	1	42	0	0	1	0	172	520	487	10	4	1
Cell_Communication	0	0	0	0	0	0	0	0	0	0	0	0	0	0	0	0	0	0	0	0	0	0	0	0	0	0	0	0	0	0	0	0	0	0	0	0	0	0	0	0	0	0	0	0	0	0	0	0	0
Cell_Growth_and_Death	128245	120650	92831	160290	135561	91082	142034	109868	116637	92090	117989	103306	258454	190245	98999	120125	121100	98419	115837	104752	107051	88686	208110	153011	128934	106344	109255	115928	160939	125983	112228	92995	107060	121711	132048	98888	129224	130180	134122	112589	119784	122581	119366	109054	131532	132641	136160	99999	125317
Cell_Motility	368936	381678	108273	607603	361618	275803	589513	206000	653915	140659	438316	362848	1930387	1109483	297608	383184	471668	185789	407232	189594	226463	241969	1186959	568565	372331	371024	322614	564891	592271	620885	244460	170448	348184	471504	469082	198696	574873	339764	429558	524593	384116	472529	335374	332766	396830	426455	669506	193532	475540
Cellular_Processes_and_Signaling	901346	1198839	852657	1304659	1099631	1042150	1173140	817738	954694	795190	1025381	921215	4954068	2766118	899117	850191	926075	974810	1066114	797259	877477	845603	2929643	1211955	1204492	800103	916374	835853	1314756	795142	790550	856466	958963	1025412	1397245	908491	974083	1072131	1132599	814571	1135594	1013366	988989	753091	1044732	1114631	1138841	947586	991898
Circulatory_System	0	63	54	322	12	23	3	0	336	495	0	846	59	47	363	95	3	3	124	114	72	30	31	858	168	32	790	18	147	205	6	61	486	204	9	30	24	3	129	0	0	2	12	309	658	1372	51	35	3
Digestive_System	21414	15253	12522	12108	16866	14890	13240	19526	7888	13246	10646	12283	47379	25247	13872	19422	11494	14267	16016	26630	25905	11595	29953	11591	20380	10312	11426	11228	9697	8806	22754	12523	14420	15650	19144	15350	17016	24993	11294	12130	12559	9943	14229	17901	10133	11693	13646	16758	10630
Endocrine_System	73989	90530	70343	101845	84770	76281	99235	69351	76842	71544	82921	75590	156826	121624	74795	70560	77129	81070	93453	68847	57483	65435	111001	82535	116768	61834	73623	59425	95381	60936	66612	71861	88032	88833	98329	83469	98856	75984	77517	69886	85369	76951	78791	64150	80335	84995	83559	90287	79892
Energy_Metabolism	1366785	1503497	1154751	1813496	1548506	1252275	1677230	1157444	1329540	1108339	1392683	1221332	4401728	2871378	1215249	1242137	1338706	1245686	1403252	1147966	1182246	1094059	2921014	1705724	1533178	1152005	1213548	1129914	1856723	1163096	1186246	1126126	1278953	1381484	1649235	1230784	1478515	1468684	1528115	1156822	1497323	1387194	1366408	1104641	1484864	1536219	1575429	1271164	1507648
Environmental_Adaptation	33437	37237	20355	49807	41730	24818	44006	28104	40551	21766	35327	27383	97096	69314	28160	33190	40078	24733	33125	24172	25045	23864	68740	49589	41978	30628	32084	36357	55179	41093	28231	22302	29825	36716	40825	27087	35716	34661	41711	36726	36431	38561	34059	29327	40046	39687	48494	27207	38727
Enzyme_Families	504064	565272	389868	658643	553410	461382	595052	437254	492644	378184	514040	448482	1917588	1170855	417699	452579	473132	446309	497053	441191	477474	403253	1261313	633289	602396	376713	429046	379653	649743	361918	445463	405632	449424	503602	641718	429458	510271	559859	545046	374609	527046	501185	492653	390036	509931	548574	581449	454963	523637
Excretory_System	2896	9567	6177	8367	5849	9625	9270	3315	6332	5241	7407	8219	31679	16596	6336	2940	2255	10755	10028	3415	3376	4611	13541	4134	13313	2515	5706	2225	6154	1607	2299	5776	8457	6893	9991	7731	9845	4352	5186	5554	8692	6141	6951	2887	5042	6338	5735	10721	8123
Folding,_Sorting_and_Degradation	577585	663668	491794	740569	638509	556526	676499	518357	548239	490544	583129	529744	1953572	1171093	526567	543451	572934	526026	604817	517908	531584	437833	1312629	670132	708236	484292	526760	497088	738889	496987	521785	497681	551834	599356	727302	539041	623795	643125	642944	513909	612572	575128	579702	491566	607938	639065	668749	577808	600033
Genetic_Information_Processing	571399	645389	468296	806683	639155	526026	683153	516992	649277	434279	620284	519378	2271736	1295169	485313	556294	580669	513984	606527	477535	531119	449616	1505874	721073	713182	509139	561231	593035	797309	605279	500125	466472	544509	631808	777405	483270	624791	621797	662147	554505	615701	630170	590848	503964	632516	633071	680733	497644	682564
Glycan_Biosynthesis_and_Metabolism	652401	757481	639688	708966	720170	736977	704542	609076	523505	657318	666223	687244	2210082	1235335	686972	611155	560235	802519	772311	695755	637827	579982	1319850	593936	755576	559613	617986	552134	698613	527841	621965	635716	722557	670138	829847	732326	686021	755489	679853	618804	765527	619766	670954	590438	631558	700101	671171	819108	575874
Immune_System	22021	24458	15120	30245	24111	18280	26267	19065	17121	16794	20009	17831	50839	34884	18591	20804	21156	16636	23801	19583	19023	14740	37717	24094	27622	16500	18227	17645	27641	18527	19882	16921	19996	24953	24849	20172	25976	23302	22517	19392	20554	21061	21187	18024	21932	22540	25158	20809	19636
Immune_System_Diseases	12741	11370	10338	16840	12041	11406	14961	8463	9034	11388	10306	9873	36779	28068	11388	10640	11010	9306	12730	10066	10337	10516	24912	13378	7284	11439	9438	10799	14415	10582	10495	10410	11328	8404	12062	10589	15726	12562	13055	9390	11531	10187	11218	9707	12265	11780	11003	9711	10011
Infectious_Diseases	82082	106050	65476	108919	90128	98188	102042	74672	83457	68155	83689	80280	491187	247989	76905	79109	82443	76027	93823	73660	90825	64241	298040	97703	103968	69109	76307	76732	113796	70823	72477	74506	84903	84315	124616	77709	92958	99566	97340	73808	94514	84037	84054	70205	88725	92375	97867	82297	90283
Lipid_Metabolism	587057	767496	501727	922536	707871	628068	827861	503997	676118	505282	666814	612973	2684763	1611712	567765	551346	618457	695241	725436	476849	493216	571664	1689600	812455	854464	521635	590120	533899	886353	533935	488253	555697	627872	683893	873776	583219	733523	648242	725613	540002	749645	671985	646396	482908	705711	726639	742401	607252	695310
Membrane_Transport	2143323	2916527	1636281	3653048	2797094	2241727	3275678	1787840	2746373	1391596	2562340	2054521	15893740	9855488	2079573	2047909	2423077	1657380	2232287	1382047	2124266	2427308	9945248	3958650	2827814	2226560	2218161	2760065	3743366	2691741	1616286	1751577	1858740	2420165	3586044	1664090	2347844	2458573	2983137	2209206	2573764	2604446	2229167	1769086	2743309	2825099	3045361	1593124	2776356
Metabolic_Diseases	24213	26920	19179	33004	26399	22600	29308	20581	25963	19433	26393	23068	60302	39184	20865	23434	22932	24287	28451	21570	20545	19819	45087	27175	33009	20200	25208	22506	31643	23773	20903	20890	24339	28271	30917	22651	27678	25140	26455	23810	26116	25632	26715	21222	25152	26739	27021	24489	26655
Metabolism	511433	690540	486549	813832	605730	598822	721410	440894	590977	445757	615440	552789	3043265	1699388	507661	473569	499454	644401	639535	448210	501613	528960	1814750	697261	697645	442492	526224	467143	739940	434963	431351	490559	566105	595789	841659	531725	641676	601410	633693	461214	668463	581240	578322	415209	587443	634915	637812	563608	633010
Metabolism_of_Cofactors_and_Vitamins	1009298	1131868	836628	1284728	1187063	948452	1176770	922506	968041	808235	1025408	900670	3502333	2145181	915329	961795	1038516	896825	981744	853410	916867	801273	2329827	1258087	1150521	905365	966124	985149	1394268	1028070	888156	826178	941384	1029563	1259868	910638	993170	1120324	1206115	989205	1088328	1012398	1014554	893439	1127001	1132333	1193538	954588	1055145
Metabolism_of_Other_Amino_Acids	334087	393841	289217	427851	385854	359915	408533	288204	330313	296915	373716	331820	1640993	881399	317863	313722	335590	383780	358717	299685	325509	289007	1023444	428068	393899	295560	344132	298553	470260	296878	294060	302629	357638	336229	486711	335060	348214	389203	407540	300558	421303	363599	350484	285157	388008	401872	411776	350297	346171
Metabolism_of_Terpenoids_and_Polyketides	391868	423317	292226	498041	423641	349353	456859	339738	394210	303840	391552	342556	1360651	828860	333675	364464	368001	353511	397179	351680	364349	320318	892741	467830	467040	324325	355326	336698	487020	337203	352465	311017	362687	402045	488133	344612	410584	425692	417657	331173	410832	389759	381922	334094	405525	413342	419280	360452	416439
Nervous_System	25488	32591	22202	35172	33176	27769	35280	21654	23448	23054	30154	26717	51265	38829	24444	21647	23121	29564	30872	22537	19133	19805	37630	31650	36228	18522	23138	15871	38679	17334	22724	23909	28952	28098	30857	28467	29804	27315	28697	22678	31901	27861	27769	20060	29557	31380	31679	32332	28979
Neurodegenerative_Diseases	16968	24274	20284	32836	20007	24083	21713	15649	25250	21808	22809	26195	159855	82967	20556	16604	17299	21517	23653	17320	21480	17448	89292	28252	20325	17300	22888	17550	24981	16170	14970	20676	22664	22365	36762	18940	22602	22758	24012	12984	21597	19762	19910	15610	23904	28279	20112	19715	20969
Nucleotide_Metabolism	969666	994472	727522	1202708	1046699	787205	1058170	872655	922156	727748	936467	807535	2721430	1800276	787299	900752	922401	793789	894614	852440	894332	748293	1948403	1159085	1113984	787088	827985	815471	1192101	823952	880079	751622	822475	943305	1122040	790982	950940	1036237	1028342	786371	935438	940014	909711	802014	968920	1001949	1052384	827089	992874
Poorly_Characterized	1072287	1311322	930017	1481479	1247722	1120467	1373397	924718	1122151	887053	1170504	1054230	5060223	2916666	1013244	1005175	1049613	1130423	1207067	920638	1022624	969517	3197129	1414304	1366129	948089	1046484	1014840	1539055	999978	931218	956015	1076677	1170768	1520740	1015855	1228743	1222746	1276995	986186	1258680	1148792	1130194	908778	1195028	1252897	1297882	1065453	1239152
Replication_and_Repair	2129407	2211060	1551520	2779493	2267258	1681589	2411007	1872326	2082607	1583372	2076782	1778949	5577539	3644741	1732536	2001649	2049237	1713105	2045969	1821947	1872011	1566639	4000593	2517374	2538255	1739355	1798389	1839369	2680938	1901205	1906482	1618587	1857814	2144920	2474631	1752075	2277763	2236866	2257118	1816372	2089962	2143393	2030771	1782790	2141674	2227865	2355387	1826703	2212819
Sensory_System	0	0	0	0	0	0	0	0	0	0	0	0	0	0	0	0	0	0	0	0	0	0	0	0	0	0	0	0	0	0	0	0	0	0	0	0	0	0	0	0	0	0	0	0	0	0	0	0	0
Signal_Transduction	263376	412692	317160	450200	350041	374542	415141	210466	416882	250906	379953	334030	2378686	1275621	304757	262107	315030	302805	355518	211792	278963	309786	1372842	460696	388992	274525	318630	316230	487926	298154	212457	274190	323404	363813	536482	270098	323191	339120	390034	281911	389367	349920	316907	226708	363482	403571	440172	285999	364810
Signaling_Molecules_and_Interaction	40179	51721	44950	53278	48448	48735	47927	37896	37720	44361	45020	43024	118144	82681	47267	38371	35725	43603	51382	42463	37925	46456	84600	45623	56370	37045	43224	33739	45944	32307	39275	43507	46672	43520	54773	50291	42452	45863	44873	39992	49572	41877	46425	38355	45621	46947	44934	56131	43884
Transcription	575861	732923	383123	933611	669929	539757	775330	487806	673758	412376	654613	540081	2913530	1785026	493895	530919	606547	525132	619741	446578	519475	506905	1826028	851574	790429	497006	526002	530201	842953	508332	479219	494991	524166	669905	861907	488270	627275	636573	696478	476766	681218	665767	599810	444479	664223	694081	734764	484136	705856
Translation	1340824	1283879	971107	1675565	1409864	983056	1502397	1187498	1339570	937373	1291781	1077915	3293819	2142925	993257	1253134	1304425	1065337	1241385	1126456	1171241	955048	2491231	1604446	1515197	1042564	1124466	1110875	1703681	1159347	1191380	961390	1117813	1332715	1501552	1028327	1421587	1389380	1398556	1081932	1278547	1350568	1267689	1090895	1319709	1382948	1482393	1051545	1464203
Transport_and_Catabolism	81080	105871	92624	100375	96971	108467	102246	70725	72102	105510	103138	107189	173696	132906	99526	67006	71253	127248	121254	87864	60235	86598	100981	73234	102046	70365	80386	46300	95381	43667	74820	101772	107469	94047	106168	117576	98307	88053	87629	68518	111305	84193	94678	66063	91223	100885	90727	134492	73764
Xenobiotics_Biodegradation_and_Metabolism	326806	432427	323807	514436	374745	362048	467667	261869	407046	285545	369825	319209	2058158	1185705	329628	303415	303712	332275	382499	269999	325839	353834	1200767	494441	499354	317716	366682	329424	456064	317825	271987	281563	362341	364172	555376	310958	439799	371122	399702	292943	401338	364506	350605	282761	422451	394134	362447	313662	414317
[truncated: 3 more columns]
