# Supplementary material for: Gut microbiota induces high platelet response in patients with ST segment elevation myocardial infarction after ticagrelor treatment
Source: eLife. 2022 Mar 8;11:e70240. doi: 10.7554/eLife.70240 (PMC8903831; doi:10.7554/eLife.70240)
Supplement: Figure 5—source code 1. [file elife-70240-fig5-code1.zip]

Archive with 1 entries (1 files):
- Figure 5XXXSource code file 1the analysis of NMR.rar
